# Supplementary material for: The Health Effects of Chocolate and Cocoa: A Systematic Review
Source: Nutrients. 2021 Aug 24;13(9):2909. doi: 10.3390/nu13092909 (PMC8470865; doi:10.3390/nu13092909)
Supplement: Supplementary file 1 [file nutrients-13-02909-s001.zip]

Archive with 1 entries (1 files):
- nutrients-1303200-supplementary.pdf
